# Supplementary material for: A Macroscopic Interpretation of the Correlation between Electrical Percolation and Mechanical Properties of Poly-(Ethylene Vinyl Acetate)/Zn Composites
Source: Materials (Basel). 2024 May 24;17(11):2527. doi: 10.3390/ma17112527 (PMC11173855; doi:10.3390/ma17112527)
Supplement: Supplementary file 1 [file materials-17-02527-s001.zip]

Archive with 1 entries (1 files):
- materials-2964395-supplementary.pdf
